# Supplementary material for: Ezrin Contributes to the Plasma Membrane Expression of PD–L1 in A2780 Cells
Source: J Clin Med. 2022 Apr 27;11(9):2457. doi: 10.3390/jcm11092457 (PMC9100183; doi:10.3390/jcm11092457)
Supplement: Supplementary file 1 [file jcm-11-02457-s001.zip]

Archive with 1 entries (1 files):
- jcm-1672769-SI.pdf
